# Supplementary material for: Neuroprotective Effects of Lycopene in Parkinson’s Disease Mice: Potential Modulation of DAT/SLC6A3-Mediated Dopaminergic Pathway
Source: Nutrients. 2026 Jul 9;18(14):2234. doi: 10.3390/nu18142234 (PMC13416145; doi:10.3390/nu18142234)
Supplement: Supplementary file 1 [file nutrients-18-02234-s001.zip]

Archive with 1 entries (1 files):
- nutrients-4378203-supplementary.pdf
